# Supplementary material for: Elevated levels of butyric acid in the jejunum of an animal model of broiler chickens: from early onset of Clostridium perfringens infection to clinical disease of necrotic enteritis
Source: J Anim Sci Biotechnol. 2024 Nov 2;15:144. doi: 10.1186/s40104-024-01105-5 (PMC11531110; doi:10.1186/s40104-024-01105-5)
Supplement: Supplementary file 1 — Supplementary Material 1: Table S1 Composition of feed used in the study. Table S2 Metabolite ratios determined across different NE birds. Table S3 34 differentially expressed metabolites across different NE categories of birds versus healthy control birds. Table S4 Logistic regression analysis of key metabolites identified in Clostridium perfringens infected birds. Table S5 Pathway analysis of 34 metabolites identified in NE birds. Table S6 Metabolite-protein interaction network analysis of 34 jejunal metabolites exposed to CP infection. Table S7 Metabolite ratios determined across different NE birds challenged with CP with different toxin gene numbers. Table S8 Comparative analysis of 21 metabolites in broiler chickens infected with CP isolates with different gene combinations (2T, 3T, 4T and combined). Table S9 Logistic regression analysis of key metabolites identified in Clostridium perfringens infected birds. Table S10 Pathway analysis of 21 jejunal metabolites identified in NE birds treated with CP isolates with toxin genes combinations. Table S11 Metabolite-protein interaction network analysis of 21 jejunal metabolites exposed to CP infection with different toxin gene combinations. [file 40104_2024_1105_MOESM1_ESM.xlsx]

## Sheet: Table S1 
Table S1 Composition of feed used in the study
Component	Aveta 20% Poultry Starter	Farm Choice RWA 20% Poultry Starter/Grower	Farm Choice RWA 25% Turkey-Game Bird Starter	Farm Choice 38% Layer-Grower Supplement
Crude protein, %	20	20	25	38
Crude fat, %	2	3.5	2	2
Crude fibre, %	5	6	5	5.5
Calcium, %	0.98	0.87	1.35	5
Phosphorus, %	0.57	0.7	0.8	1.7
Sodium, %	0.17	0.15	0.16	0.75
Vitamin A, IU/kg	11500	11250	12500	50000
Vitamin D, IU/kg	4500	3700	4000	16500
Vitamin E, IU/kg	60	25	100	125
Magnesium, %	-	-	-	0.3
Potassium, %	-	-	-	1.2
Sulfur, %	-	-	-	0.48
Copper, mg/kg	-	-	-	20
Iodine, mg/kg	-	-	-	2.5
Manganese, mg/kg	-	-	-	835
Zinc, mg/kg	-	-	-	150
Selenium, mg/kg	0.3	0.3	0.3	1.5

## Sheet: Table S2
Table S2 Metabolite ratios determined across different NE birds
C=Clinical	21
SC=subclinical	17
Cha= challenged but no lesion	27
HC=healthy control	17
	82
		Metabolites identified & quantified in chicken intestinal contents by TMIC PRIME DI/LC-MS/MS assay (TMIC01CE)
		Concentration Unit µM
	Sample Name	Creatinine	Gly	Ala	Ser	Histamine	Pro	Val	Thr	PEA	Taurine	Putrescine	t4-OH-Pro	Leu	Ile	Asn	Asp	Gln	Glu	Met	Dopamine	His	Phe	Met-SO	Arg	Ac-Orn	Cit	Serotonin	Tyr	DOPA	ADMA	total DMA	Trp	Kynurenine	Carnosine	Orn	Lys	Spermidine	Spermine	Sarcosine	Diacetylspermine	Tyramine	Creatine	Phosphocreatine	Betaine	Choline	TMAO	Homocysteine	Lactic acid
	LODs (μM)	0.443131	0.859107	0.340909	0.0424328	0.0136054	0.13587	0.161031	0.184957	0.00439659	0.034642	0.0075	0.0566038	0.652174	0.0525394	0.482315	0.967742	0.26584	0.255319	0.029098	0.0614754	0.11355	0.0146814	0.0874636	0.110051	0.0304878	0.75	0.0157895	0.0102076	0.0719424	0.115385	0.00898204	0.0599042	0.0164384	0.0274223	0.289017	0.154799	0.00954198	0.0568182	0.166667	0.0274026	0.033557	0.180288	0.714286	1.22951	0.294118	0.265722	0.247934	0.453721
HC	NE 2019.03 Day 23 MET G1B1 (12)	11.8	8100	4570	1260	3.02	5250	7550	6500	0.0592	659	119	55.4	1600	788	5670	7390	10800	6030	3490	0.328	1000	664	64.9	6170	13.6	8.25	2.94	2270	0.487	4.97	5.41	1500	1.09	2.13	21.7	15000	155	55.4	5.21	0.0676	2.54	993	9.98	509	4970	1.66	33.2	6620
HC	NE 2019.03 Day 23 MET G1B2 (24)	18.1	4270	3770	1250	1.55	4740	5720	4510	0.0624	601	77.1	34.3	1540	742	2420	3150	10100	5880	2630	0.214	898	752	71.2	4740	4.01	3.48	2.38	2180	0.473	1.62	3.1	1240	1.08	1.19	11.5	9670	76.3	28.4	2.93	0.0647	0.946	827	6.99	271	4540	3.21	48.5	6320
HC	NE 2019.03 Day 23 MET G1B3 (30)	25.6	3050	3670	1260	2.67	4300	4980	3830	0.0682	594	101	24.3	1540	706	1800	3450	9560	4250	2250	0.439	850	720	63.5	4690	8.41	2.56	1.69	1990	0.465	2.17	2.96	1110	0.83	0.709	11.1	9710	128	25.3	2.79	0.0445	1.99	506	5.51	321	6560	6.98	23	5140
HC	NE 2019.03 Day 23 MET G1B4 (34)	26	7690	4600	1300	2.25	5930	7110	6520	0.0352	694	122	71.8	1580	793	4330	4670	13600	6740	3110	0.309	1030	595	71.9	5980	9.89	6.36	4.65	2210	0.576	3.27	4.29	1400	0.852	1.92	20.2	14500	118	26.8	4.02	0.108	4.61	845	6.53	419	6850	8.51	34.7	8540
HC	NE 2019.03 Day 25 MET G1B1 (17)	19.3	14400	5690	1400	1.85	7160	11000	10000	0.015	691	119	136	1640	858	9000	9780	15800	10100	5440	0.254	1040	464	97.9	8720	10.7	11.3	6.04	2360	0.94	21.1	30.6	2170	1.53	0.859	28.6	21600	241	74.6	7.01	0.0432	1.16	1330	13.3	723	6530	1.74	35.7	8060
HC	NE 2019.03 Day 25 MET G1B2 (18)	19.8	9280	4820	1270	1.09	5640	7590	6380	0.0306	650	61.3	111	1650	800	5740	4490	11000	7270	3150	0.165	983	555	80.4	6300	4.84	8.77	6.36	1930	0.998	7.65	8.44	1490	0.983	0.555	30.6	11800	74.3	32.3	6.86	0.0838	8.02	913	9.12	635	4310	< LOD	21.3	8790
HC	NE 2019.03 Day 25 MET G1B3 (23)	20.6	9870	4730	1360	1.12	6200	8550	7150	0.0703	684	202	118	1530	828	5940	7310	12100	8200	3980	0.418	1100	619	61.5	6490	15.6	44.6	10.8	2100	0.668	9.87	13.3	1590	0.64	1.29	78.1	15000	188	68.5	4.19	0.0881	29.2	1620	13.4	670	3410	12.6	65.1	8310
HC	NE 2019.03 Day 30 MET G1B1 (No Tag)	19.5	13900	5470	1340	1.94	7960	12200	10600	0.00592	644	126	134	1730	876	9540	11400	17700	10300	5970	0.218	1070	168	84.9	10400	11.5	12.5	3.97	2500	1.15	18.9	30.6	2360	1.57	0.819	30.8	24500	288	89.9	5.83	0.0515	0.293	1320	13	708	5800	1.95	48.5	8020
HC	NE 2019.03 Day 30 MET G1B2 (21)	19	8560	4750	1260	1.14	5430	7170	5520	0.0388	591	58.2	105	1620	767	4690	6430	10500	7780	2950	0.192	1010	541	77.2	5690	4.29	8.03	5.12	1980	1.15	6.16	7.11	1340	1.07	0.655	26.1	10200	67.7	27.7	5.68	0.0755	8.19	937	7.91	641	4320	< LOD	36.8	8820
HC	NE 2019.03 Day 30 MET G1B3(19)	19.6	11100	4980	1340	0.936	6430	9610	7710	0.0819	708	216	126	1580	810	6050	7430	12700	8720	4200	0.425	1030	597	69.5	7230	17.4	51.7	11.9	2360	0.492	7.88	11.4	1630	0.847	1.4	83	16700	177	59.9	4.86	0.0808	30.7	1670	15.8	692	3470	14.4	56.5	8120
HC	NE 2019.03 Day 30 MET G1B4 (25)	27.4	7620	4580	1350	2.3	6060	7340	6270	0.0375	667	124	78.1	1610	803	3740	4260	12500	7620	3250	0.361	1060	590	78.4	5620	12.2	8.36	4.54	2350	0.684	4.15	6.33	1380	1.06	2.01	18.5	14500	122	27.4	4.04	0.143	4.29	853	8.37	471	7740	8.75	7.7	8490
Cha	NE 2019.03 Day 23 MET G2B1 (42)	11.8	389	711	453	12.6	409	615	397	0.0999	605	48.9	4.06	769	326	158	370	669	1350	187	0.336	161	529	15.3	1370	3.32	18.3	0.212	522	0.11	0.988	1.91	184	< LOD	1.18	22.1	905	23	4.72	1.22	0.0624	24.9	156	3.01	98	1160	1.43	10	5770
Cha	NE 2019.03 Day 23 MET G2B2 (55)	20.6	3060	3600	1200	2.83	4090	3990	3290	0.0163	711	77.6	38.2	1410	698	1370	2160	7690	3550	2060	0.205	851	805	26.8	5210	17.8	9.59	2.04	1630	0.418	2.11	2.43	1200	0.498	2.19	27.9	10700	157	57.4	5.59	0.0571	5.05	1200	11.6	401	2690	4.11	42.8	6820
C	NE 2019.03 Day 23 MET G2B3 (56)	18.2	4290	3760	1160	35.1	3920	4320	3270	0.222	677	66.6	48	1610	633	2020	2030	6730	4690	2210	0.909	855	739	48	4500	10.3	27.4	2.52	1920	0.28	2.61	4.03	1090	0.613	2.36	43	9300	104	33.2	3.87	0.0698	48.4	335	6.51	424	3640	6.34	20.9	6320
SC	NE 2019.03 Day 23 MET G2B4 ( No tag)	17.9	3720	3940	1230	4.95	4400	5590	3920	0.105	690	124	45.9	1470	694	1710	2950	7640	4820	3160	0.221	851	827	47.7	5110	22.2	7.91	9.57	1940	0.354	2.22	3.23	1400	0.992	1.59	14.6	11700	177	53.1	4.05	0.0445	10.6	1370	11.6	575	2810	< LOD	177	6730
C	Day 25 Sample-UID1	14.2	10700	5100	1360	8.78	7380	10500	8410	0.196	668	131	92.3	1590	830	5890	6060	14200	8250	5290	0.423	1150	675	72.4	9260	21.6	10.2	10.5	2470	0.65	7.14	8.53	2050	1.38	0.378	26.2	24300	273	91.7	7.07	0.0456	69.2	1670	15.3	627	3340	2.32	250	7340
C	Day 25 Sample-UID2	15.1	6980	4520	1300	0.88	5400	7110	5560	0.0119	695	153	42.9	1540	755	2240	4060	8830	5810	3710	0.331	1060	749	39.6	6570	10.1	8.16	5.06	2240	0.407	4.21	6.68	1530	0.813	1.41	17.9	17700	210	67.8	4.77	0.0381	1.8	1630	10.6	1010	1640	7.12	101	7010
C	NE 2019.03 Day 25 MET G2B3 (69)	14.8	1230	1700	124	38.7	949	1540	79.8	1.39	597	786	52.7	1010	462	38.1	135	134	1410	370	0.195	384	553	8.69	126	26.9	212	0.502	279	< LOD	1.98	3.71	138	< LOD	1.6	110	276	19.3	11.8	7.9	0.0638	227	429	6	386	816	< LOD	29.9	5110
C	NE 2019.03 Day 25 MET G2B4 (EX-3)	28.2	1560	2620	944	88.4	2230	2790	1710	0.307	680	167	31.1	1300	584	576	1120	1650	2700	1680	0.274	511	880	16	1390	11.7	51.2	6.43	1050	0.418	1.63	2.38	408	< LOD	2.84	121	2130	56	55.5	8.71	0.0625	42.3	2420	21	614	1030	< LOD	68.3	6630
C	NE 2019.03 Day 30 MET G2B1 (39)	19.1	7340	3880	1060	6.96	3860	4670	4110	0.0916	572	19.8	147	1610	766	2490	4520	5220	7040	2270	0.141	682	530	226	3470	2.05	82.7	1.9	1980	4.63	12	13.3	1110	0.48	0.514	279	1270	32.3	19.9	4.46	0.0603	29.2	905	9.12	516	4200	0.542	22.3	6810
SC	NE 2019.03 Day 30 MET G2B2 (43)	15.8	6080	2910	955	6.98	3810	3790	3110	0.186	585	9.65	101	1650	765	1690	3650	3550	5640	1720	0.164	690	549	198	2550	1.01	116	1.57	2050	4.77	7.24	8.2	800	0.0667	0.57	292	935	17.5	10.3	3.94	0.0641	54.5	809	9.48	409	2960	< LOD	19.5	7700
Cha	NE 2019.03 Day 30 MET G2B3 (69)	16.8	1080	1760	100	36.4	1030	1500	65.8	1.41	583	746	54.7	978	463	41.1	112	141	1370	372	0.222	446	552	8.33	113	31.6	217	0.486	247	< LOD	2.06	3.42	134	< LOD	1.46	111	281	18	10.8	9.4	0.0499	227	471	4.91	405	874	< LOD	37.5	5470
Remove	NE 2019.03 Day 30 MET G2B4 (EX-3)	21.6	1300	2130	885	101	1830	2160	1360	0.264	668	157	28.2	1280	522	442	896	1230	2030	932	0.218	345	793	12.1	881	18.5	50.3	5.4	808	0.325	1.73	3.37	295	< LOD	1.71	126	1960	55.3	53.8	5.69	0.0476	32.3	2110	13.1	517	862	< LOD	51	6200
C	NE 2019.03 Day 23 MET G3B1 (74)	17.1	5730	3120	1030	40.6	3050	3740	3340	0.0311	592	12.1	60	1540	711	1780	2520	3510	4220	1560	0.16	783	548	63.5	2830	3.25	18.6	0.892	1360	0.282	5.32	8.16	633	0.467	2.13	53.1	3980	18.7	14.2	1.57	0.0788	17.8	545	6.69	318	1500	5.11	17.9	8880
C	NE 2019.03 Day 23 MET G3B2 (83)	40.5	10800	5230	1380	3.67	6480	10400	8360	0.0674	679	145	104	1610	780	6860	10800	12500	8440	5310	0.387	1090	578	56.3	9570	22.9	49.8	8.19	2530	1.02	10.8	13.3	2040	1.36	2.23	92.4	21700	255	94	7.94	0.0858	41.2	1620	14.3	792	3620	< LOD	46.7	8010
SC	NE 2019.03 Day 23 MET G3B3 (88)	22.1	9540	4570	1180	12.2	4820	7680	6060	0.0939	554	32.8	95.4	1680	795	6030	6840	9230	8000	3620	0.461	895	207	81.3	5880	4.93	89.9	2.52	2060	1.42	10.6	13.2	1530	1.24	0.583	131	7180	47.1	28.7	4.67	0.082	27.6	1090	10.4	564	4630	0.363	38.9	8130
C	NE 2019.03 Day 23 MET G3B4 (100)	33	2700	2590	473	108	2340	3160	938	5.24	632	943	66.1	1280	681	211	462	338	2270	1060	0.443	742	683	18.2	414	18.9	559	2.26	680	0.299	3.97	5.45	383	0.142	1.39	419	606	59.7	46.1	12.4	0.326	382	1770	14.7	692	1490	< LOD	40.1	7200
C	NE 2019.03 Day 25 MET G3B1 (77)	10.2	2950	3690	1170	13	3870	4490	3210	0.187	714	45.7	57.6	1410	657	1250	2630	3630	4450	2480	0.33	764	782	33.6	4250	4.83	24.9	3.19	1580	1.87	2.86	3.29	1100	0.427	1.93	65.1	7520	61.9	35.7	3.86	0.0512	58.7	729	6.91	382	899	12.4	38.7	7820
Cha	NE 2019.03 Day 25 MET G3B2 (99)	20.3	3920	3700	1140	8.41	3090	4180	2840	0.0767	656	390	90.1	1360	674	943	2050	1550	3970	2010	0.153	835	713	25.3	3210	5.13	191	2.78	1240	0.9	6.01	8.96	643	0.168	1.47	313	3470	121	81.8	6.86	0.0999	40.3	2080	17.8	557	1860	0.46	35.6	6300
C	NE 2019.03 Day 25 MET G3B3 (103)	161	7920	4210	276	11.8	4310	6260	250	62.4	639	2780	159	1490	758	150	438	42.6	6250	2580	0.75	1010	680	36.2	166	96.9	662	9.93	209	< LOD	35.9	52.6	486	1.28	5.24	473	1140	144	78.7	56.4	0.238	527	2470	23.9	823	6180	0.286	158	4910
SC	NE 2019.03 Day 25 MET G3B4 (Ex-6)	29.1	3240	3450	985	4.99	2860	4010	2310	0.198	672	452	127	1400	649	518	1400	1290	4230	1640	0.15	860	757	16.9	2210	9.95	185	2.4	1140	0.676	6.32	42.4	505	0.0931	8.93	312	2400	136	66.9	11.9	0.0971	45.4	2730	22.3	467	1620	< LOD	35.7	6520
C	NE 2019.03 Day 30 MET G3B1 (103)	9.26	2460	3390	1160	12.7	3560	4240	2740	0.19	658	41.3	60	1440	649	1080	2000	3510	4230	2260	0.3	731	805	37.5	4150	7.01	24.3	2.74	1520	0.72	1.99	3.33	1020	0.345	2.06	69.2	7520	57.9	32.6	3.88	0.0718	56	728	5.4	403	875	12.9	32.2	8010
C	NE 2019.03 Day 30 MET G3B2 (99)	18.4	3110	3260	1060	1.57	2590	3610	2620	0.0858	628	341	81	1370	670	753	2160	1370	3860	1740	0.141	745	721	19.4	2480	7.33	137	2.56	1210	0.296	4.87	6.46	459	0.0574	1.64	288	2990	97.4	71.1	5.17	0.107	36.6	1960	18.1	503	1910	0.496	41.1	6200
Cha	NE 2019.03 Day 30 MET G3B3 (81)	16.5	11800	5070	1380	8.86	7330	11200	9160	0.158	698	149	97.7	1490	795	6340	10600	14800	9920	5590	0.429	1200	638	80.9	9970	31.5	13.9	11.6	2720	1.26	7.56	8.69	2180	1.57	0.642	32.9	27700	364	119	7.79	0.0447	72.5	1810	16.9	684	3370	2.57	256	7530
Cha	NE 2019.03 Day 30 MET G3B4 (105)	35.7	3340	2890	600	107	2620	3700	1330	5.93	660	1050	69.5	1360	727	221	951	675	2560	1570	0.653	801	713	32	654	19.8	617	2.31	792	0.253	4.24	6.82	500	0.227	1.57	449	754	71.1	55.3	14.3	0.293	416	2050	13.9	768	1780	< LOD	45.6	7390
SC	NE 2019.03 Day 23 MET G4B1 (134)	19.4	6320	4800	1300	3.48	5330	7570	5480	0.0801	717	187	76	1490	738	2300	3210	8850	6290	3690	0.455	974	745	41	6420	19.1	9.69	6.73	2360	0.324	4.73	8.18	1650	1.3	1.98	17.8	15700	251	76.4	3.47	0.0806	12	1290	11.1	408	3560	2.22	136	8190
SC	NE 2019.03 Day 23 MET G4B2 (137)	19.9	8130	4900	1270	2.25	4920	7950	5470	0.0444	562	80.8	82.6	1580	755	4110	5190	7640	6790	3510	0.197	986	545	67.7	5430	3.78	59.8	4.93	1820	0.445	7.21	9.04	1370	0.597	1.32	247	8630	96.3	35.7	5.14	0.0675	6.32	1010	11.9	505	4560	< LOD	48.9	8370
Cha	NE 2019.03 Day 23 MET G4B3 (128)	16.7	10200	5560	1450	1.97	7540	11900	8350	0.0202	669	222	92.8	1560	782	6340	5650	15000	8730	5060	0.277	1190	675	49.7	9930	43.7	18.6	16.9	2570	0.513	8.72	13.2	2080	1.11	1.57	25.1	22800	286	83.8	5.31	0.0875	1.74	1510	12.3	521	3930	1.41	163	8280
Cha	NE 2019.03 Day 23 MET G4B4 ( Ex-9)	19.5	10500	5330	1330	1.04	6070	8840	6700	0.00575	626	155	158	1610	833	5820	8440	13400	8950	3800	0.219	999	510	58.5	6440	12.1	39	4.17	2010	0.805	18.6	23.4	1590	0.876	1.23	83.4	12800	284	83.9	7.22	0.0452	3.37	1810	14.8	923	3950	0.233	63.1	7560
Cha	NE 2019.03 Day 25 MET G4B1 (113)	13.1	4980	3520	1190	1.72	3820	4050	2970	0.0419	639	127	36.1	1300	684	872	2740	6230	4430	1700	0.368	804	777	31.3	3280	8.37	11.3	3.4	1230	0.134	2.36	4.18	586	0.0631	0.202	7.74	5570	172	59.4	2.99	0.0408	4.67	1500	11.7	496	2390	2.19	46.6	7110
Cha	NE 2019.03 Day 25 MET G4B2 (116)	18.5	1420	2190	106	90.6	786	2420	543	0.615	587	726	33.3	1210	594	27.2	72.1	209	708	736	0.136	353	678	7.03	57.1	17.7	238	1.2	945	< LOD	1.27	2.71	359	0.015	2.44	261	182	26.4	20.7	8.55	0.0541	136	981	8.91	476	280	< LOD	34.5	2920
SC	NE 2019.03 Day 25 MET G4B3 (127)	50.4	6260	3240	1250	14.1	4140	4930	4060	0.185	609	57.2	48.7	1510	706	2590	3340	9140	6170	1870	0.298	867	616	77.7	3890	7.87	50	0.757	1410	0.533	3.76	6.29	904	0.619	2.36	25.5	8240	59.5	15.9	2.98	0.0564	114	337	5	426	6020	6.41	5.3	6430
C	NE 2019.03 Day 25 MET G4B4 (131)	16.3	10300	4370	1310	1.11	5210	9260	6880	0.0524	535	40.2	88.9	1730	786	5980	6440	9630	8350	4580	0.15	867	380	115	7120	2.67	32.7	7.61	2260	0.677	15.5	16	1970	1.44	0.519	32.3	11200	93.2	44.3	4.76	0.0553	10.8	1230	12.5	542	3790	< LOD	54.9	7200
Cha	NE 2019.03 Day 30 MET G4B1 (112)	17.4	6980	4300	1290	1.84	4820	5370	4360	0.0664	716	157	48.5	1340	752	1180	2780	7810	5200	2210	0.485	918	779	38.3	4450	15.8	18.4	4.02	1730	0.274	3.34	6.39	1030	0.34	0.332	9.85	7650	216	64.8	3.89	0.0516	5.78	1920	17.9	653	3350	4.35	66.4	7490
Cha	NE 2019.03 Day 30 MET G4B2 (130)	28.6	2080	3000	191	126	1600	3460	801	0.978	596	1050	51	1250	627	50.6	77.8	312	926	1170	0.188	583	745	14.2	115	26.1	384	1.48	1190	0.388	2.08	4.45	582	0.262	2.88	304	249	40.6	30.7	11.2	0.0573	179	1440	11.2	637	410	< LOD	44.5	4410
Cha	NE 2019.03 Day 30 MET G4B3 (117)	17.9	8540	5100	1330	0.927	6530	9630	6850	0.0253	676	177	59.1	1540	759	3240	2990	11800	6270	4630	0.409	1050	711	47.2	7860	14.4	9.47	6.29	2360	0.923	6.1	8.31	1840	1.15	1.17	25	20400	290	86.5	6.73	0.0485	2.38	2100	16.5	1140	2250	10.9	114	7490
Cha	NE 2019.03 Day 30 MET G4B4 (No Tag)	18.1	8750	4850	1270	1.09	4930	7050	5120	0.0111	653	120	108	1590	789	3730	5860	9810	7570	3160	0.195	958	540	53	5430	6.96	29.7	4.33	1730	0.615	8.69	11.8	1320	0.685	1.29	79.4	9720	178	63.5	6.13	0.0482	4.95	1570	14.3	755	3510	0.136	53.2	7320
HC	NE 2019.04 MetBol Jcon G1B1 (12)	10.7	9580	4950	1370	0.468	5690	9860	6640	< LOD	681	207	109	1500	777	4120	5050	11000	8030	4370	1.38	1070	698	49.2	7910	61.2	6.75	3.89	2450	0.473	7.28	7.74	1650	1.26	0.529	22.3	18000	371	106	12.2	0.0416	0.155	2110	20.2	1480	2760	0.824	286	6970
HC	NE 2019.04 MetBol Jcon G1B2(3)	5.31	3940	4110	1350	2.51	4450	6440	4320	0.0327	590	70.3	34.2	1570	696	2260	2200	8870	4660	2800	4.18	914	682	48.6	5020	5.64	6	2.53	2010	0.254	3.09	5.34	1250	0.587	0.687	12.7	10500	90	24.2	4.82	0.0436	2.5	362	5.57	322	6200	11.7	27	7040
HC	NE 2019.04 MetBol Jcon G1B3 (22)	7.52	6090	4730	1300	2.43	4640	6550	4980	0.0441	554	127	43.4	1430	750	2460	3710	9600	5130	3050	4.34	959	689	51.3	5510	13.9	3.3	4.43	2100	0.393	4.16	4.57	1350	0.7	1.18	15.3	13600	365	70.6	5.94	0.0379	2.58	1140	10.1	661	4880	2.98	101	6330
HC	NE 2019.04 MetBol Jcon G1B5(25)	6.19	2880	3560	1230	1.25	3880	4880	3390	0.0937	536	102	27.6	1370	727	1610	2090	9310	4400	2050	6	830	690	49.1	4350	10.1	2.43	1.23	2030	0.332	2.65	3.79	1070	0.803	1.77	8.62	7680	107	28	5.33	0.0493	4.43	389	5.14	581	3710	2.37	50.6	4890
HC	NE 2019.04 MetBol Jcon G1B6	7.37	2080	2690	1060	1.55	2930	3440	2320	0.0139	571	63.6	12.6	1390	647	1240	1330	6230	3120	975	4.83	668	665	48.4	2740	3.34	1.58	0.24	1330	0.32	1.66	2.33	494	0.506	0.669	6.77	4920	46.2	8	2.27	0.047	0.645	235	4.57	211	5690	6.18	20.6	5040
HC	NE 2019.04 MetBol Jcon G1B7(30)	7.22	5290	3610	1140	1.92	4010	4210	3560	0.00615	609	73.9	28.6	1420	706	1910	3580	9290	5580	1330	3.38	840	608	52.7	3370	4.6	3.55	0.284	1300	0.561	3.21	5.08	628	0.381	1.19	7.78	5450	44.9	8.1	3.3	0.0548	2.18	266	5.66	560	6990	1.45	25.1	5590
Cha	NE 2019.04 MetBol Jcon G2B1 (82)	12.5	2460	2360	1090	145	2930	2630	2440	0.0559	571	68.1	27.7	1330	593	1130	2320	3120	4130	763	5.28	661	705	48.2	2150	6.69	29.5	0.457	1140	0.796	3.21	4.43	383	0.294	0.927	20.7	3970	46.1	12.3	1.37	0.135	13.3	314	4.25	268	8120	11.4	12.4	7700
Cha	NE 2019.04 MetBol Jcon G2B2(65)	9.6	6380	3940	1290	24.1	4230	5090	3580	0.0657	673	116	52.2	1350	687	1410	2430	8320	5190	2500	1.94	879	789	41.5	4620	22	18.3	8.56	1720	0.858	4.35	7.23	1070	0.599	1.21	18.3	8890	191	60.1	6.45	0.288	16.6	992	8.56	830	3040	12.3	119	9900
SC	NE 2019.04 MetBol Jcon G2B5(68)	17.2	1180	1780	726	54.9	2150	1950	892	0.098	521	86.8	10.3	1120	556	557	696	6310	1490	519	3.95	456	711	19	2420	18.4	6.49	0.211	818	0.586	2.94	5.87	327	0.0116	0.638	14.3	2760	36.2	6.35	1.2	0.0785	9.95	223	3.5	1120	5330	14.6	21.4	5050
Cha	NE 2019.04 MetBol Jcon G2B6(75)	14	1530	1640	725	20.3	1790	1160	987	0.00902	602	5.41	44.2	1070	466	526	748	1460	1820	303	1.22	343	514	19	707	4.35	20.5	0.24	622	0.276	1.5	3.21	197	< LOD	10.8	23.7	2220	4.39	2.05	2.44	0.118	6.71	341	4.84	615	2310	24.5	6.18	6620
Cha	NE 2019.04 MetBol Jcon G3B1(33)	43.1	2590	2920	1120	21.6	2810	3420	2500	0.0391	650	142	60.2	1370	592	1090	2140	2960	3140	1770	3.27	685	765	31	3780	18.6	17.7	1.49	1440	0.642	3.36	7.99	632	0.353	0.895	20.2	8620	68.9	26.3	3.02	0.317	8.89	1330	10.7	706	4130	109	40.5	6180
Cha	NE 2019.04 MetBol Jcon G3B2 (35)	16.9	4550	4310	1250	54.1	4120	5300	4180	0.0588	655	180	68.8	1530	749	1920	3670	7510	4840	2690	3.73	855	664	44.4	5360	14.3	27.6	3.98	1980	1.03	4.92	8.25	1200	0.724	0.298	28.5	11700	174	56.9	3.12	0.12	15.1	1330	11.1	1050	3160	12.3	72.2	7520
SC	NE 2019.04 MetBol Jcon G3B5(39)	7.96	1680	2700	1040	7.39	2520	3460	2030	0.0549	445	79	14.7	1430	634	1060	1040	4340	2460	1440	3.47	647	655	30	3330	6.7	3.11	1.25	1430	0.223	1.31	2.84	623	0.478	1.36	9.92	5790	69.6	20.3	1.33	0.0526	6.73	288	4.29	199	3930	4.85	20	2130
SC	NE 2019.04 MetBol Jcon G3B7(57)	4.16	809	1550	661	9.62	771	1100	507	0.127	449	15	10.5	896	411	423	459	2010	1380	390	2.86	270	696	15.5	2030	9.17	5.33	0.135	703	0.0744	0.924	1.76	284	< LOD	1.61	14.4	2740	39.3	8.76	2.76	0.0378	7.87	96.7	2.02	271	3430	7.22	23.9	2360
Cha	NE 2019.04 MetBol Jcon G4B3(114)	11.3	1130	1180	671	1.9	688	825	602	< LOD	598	22.4	47.5	885	314	143	1350	552	1380	244	0.204	204	396	5.56	503	3.41	16.6	2.08	286	< LOD	4.35	6.28	86.3	< LOD	14.7	29.5	1390	22.8	18.2	4.62	0.038	0.2	1030	6.19	607	524	25.7	84	4580
SC	NE 2019.04 MetBol Jcon G4B5(97)	8.73	1070	1570	665	1.83	1010	1290	760	0.0205	612	74.4	34.3	1160	382	331	719	572	1640	398	0.152	374	589	19.2	792	3.29	44.8	0.505	743	0.0442	1.82	2.64	278	0.0298	11.9	65.9	2230	23.3	22.3	3.96	0.147	8.17	592	4.61	243	717	0.677	21.7	2710
SC	NE 2019.04 MetBol Jcon G4B6(94)	7.89	2110	2700	993	3.35	2830	2730	1990	0.0161	513	45.8	19.7	1290	586	1020	1230	4260	3260	813	5.21	645	661	32.5	2780	4.68	6.6	0.203	1150	0.408	2.08	3.04	497	0.182	1.89	11.8	4300	34.3	10.9	2.79	0.0769	2.46	174	4.07	213	4230	17.1	21.1	5090
Cha	NE 2019.04 MetBol Jcon G4B7(93)	7.04	2120	2780	984	3.01	2900	2910	2320	0.023	586	53.4	17.4	1280	648	1020	1570	6050	3380	866	4.19	657	638	36.8	2740	6.66	3.4	0.3	1360	0.2	1.75	2.99	431	0.433	1.72	7.9	4580	47.7	11.5	3.15	0.0693	2.18	259	4.55	392	3720	11.3	17.7	4220
SC	NE 2019.04 MetBol Jcon G5B1(123)	13.4	3770	3720	1180	7.61	3360	5320	3400	< LOD	673	64.3	59.4	1450	660	1200	2250	2970	4130	2410	0.236	738	701	26.3	4240	5.4	20.9	4.17	1660	0.254	3.75	5.43	1130	0.375	2.38	29.3	7930	117	89.6	5.14	0.0677	0.615	2280	19.3	624	1130	9.29	71	4780
Cha	NE 2019.04 MetBol Jcon G5B2	5.52	1760	2370	913	1.01	1730	2140	1690	< LOD	586	20.7	17.9	1210	556	471	2160	1060	1990	637	0.129	480	563	14.6	1840	2.22	2.71	0.358	722	0.0745	4.26	5.16	279	< LOD	0.567	3.97	3900	33.2	33.6	1.27	0.0802	< LOD	367	5.97	227	331	1.05	17.6	3960
C	NE 2019.04 MetBol Jcon G5B5(142)	9.55	1380	2280	862	6.03	2310	2480	1420	0.0658	465	53.5	11.6	1220	583	717	922	3330	2290	842	2.24	563	749	25.2	2750	6.95	5.09	1.38	1220	0.0885	1.41	3.41	517	0.345	0.682	10.3	4810	72.4	27.9	1.99	0.0671	6.12	200	3.62	351	2510	14.1	50.4	3990
Cha	NE 2019.04 MetBol Jcon G5B7	8.61	13000	5170	1320	1.77	3740	10900	7920	< LOD	627	115	136	1710	832	2650	11500	12500	9630	5740	0.154	910	393	59.2	10000	6.3	46.8	1.18	5770	0.0932	87.3	112	2120	4.14	1.12	81.2	17600	204	117	11.4	0.0491	0.495	1080	11.3	1100	3240	7.84	9.38	8780
Cha	NE 2019.04 MetBol Jcon G6B5(154)	5.14	774	1280	637	18.8	1170	1110	672	0.0159	500	24.6	18.8	1100	433	365	433	1680	1410	369	3.41	272	665	15.6	1560	4.84	9.48	0.401	859	0.367	1.4	1.92	308	0.117	4.88	13.6	2570	35.6	8.83	2.87	0.0514	2.77	114	2.26	261	2510	6.15	23.9	2140
C	NE 2019.04 MetBol Jcon G6B6(152)	12.8	2020	2370	892	39.5	2270	2060	1760	< LOD	527	24.2	29.9	1320	555	795	1270	2010	2750	536	1.51	552	546	33.3	1680	2.55	8.54	0.297	1020	0.681	2.39	4	317	0.137	2.58	15.7	2510	17	4.87	2.96	0.0863	3.08	141	3.28	267	3800	46.9	15.5	2960
C	NE 2019.04 MetBol Jcon G6B7(165)	4.51	1490	2380	999	14	2820	3190	1960	0.0358	614	30	13.3	1320	616	859	973	4050	2140	1020	3.18	594	692	31.1	2810	5.32	2.82	0.151	1360	0.291	1.19	1.91	513	0.403	0.793	5.23	4410	41.8	11	1.5	0.0544	2.37	283	4.7	238	3080	9.16	22	2230
SC	NE 2019.04 MetBol Jcon G7B1(188)	29.7	7380	4160	1390	3.84	4840	8220	5150	0.0148	693	163	51.8	1480	715	2220	3720	6470	6160	4370	0.395	984	708	28.5	6340	8.43	9.12	3	2250	0.383	7.04	7.87	1760	1.01	1.55	10.7	11800	234	101	7.59	0.242	0.0354	3280	34.3	677	1390	0.712	117	6500
C	NE 2019.04 MetBol Jcon G7B2(208)	11.9	7300	4510	1350	0.801	4410	8110	5320	0.024	588	91.6	42.3	1560	775	3250	5490	6420	6110	3760	0.176	982	594	33.1	6230	4.56	36.7	1.68	1970	0.554	11.2	14.1	1520	0.836	2.75	27.1	15000	134	98.1	4.63	0.0713	< LOD	1750	16.3	725	1440	5.16	32.8	4760
Cha	NE 2019.04 MetBol Jcon G7B5(201)	9.24	1950	2900	1000	1.62	2930	2990	2220	0.0228	598	58.9	21.2	1330	630	934	1700	6820	2620	917	0.751	643	601	23.8	3030	4.1	4.73	1.24	1360	0.326	1.68	2.85	512	0.417	1.91	8.07	6150	48.2	19.7	2.67	0.0433	0.404	545	5.8	1020	3230	13.3	24.2	1810
Cha	NE 2019.04 MetBol Jcon G7B6(184)	8.73	1130	959	438	0.97	789	716	670	< LOD	564	3.3	9.13	1030	530	327	715	465	1300	183	0.107	225	387	25.2	352	0.69	5.42	0.29	661	0.491	1.33	1.92	143	< LOD	1.89	16.7	379	3.34	0.582	1.04	0.0494	0.0393	230	3.76	342	991	27.3	13	4110
C	NE 2019.04 MetBol Jcon G7B7(206)	12.8	1220	1930	780	2.6	2310	1920	1120	0.00477	615	51.8	13.6	1120	534	593	721	2680	1470	500	1.08	350	601	18.8	1720	1.37	7.94	0.401	866	0.273	1.67	2.63	268	0.0415	0.925	7.41	2760	20.3	4.22	1	0.0804	0.886	383	4.17	309	2920	34.5	19.3	6450
C	NE 2019.04 MetBol Jcon G8B5(218)	4.86	1100	1960	811	1.52	1790	2100	1050	0.0376	328	61.7	12.2	1160	563	582	763	3650	1810	555	9.31	530	669	27.2	2230	5.61	0.496	0.238	1090	0.164	1.18	1.9	404	0.252	1.68	6.32	3670	81.6	12.5	1.69	0.0361	0.895	139	3.19	288	3720	1.34	15.7	1400
Cha	NE 2019.04 MetBol Jcon G8B6(212)	17.9	625	724	99.1	21.1	546	631	182	0.0191	594	367	39.9	852	240	40.7	70.2	203	643	176	0.119	194	474	4.37	159	19.9	102	0.823	451	< LOD	1.16	2.67	123	< LOD	8.82	111	263	9.02	15.8	15.9	0.0551	5.86	1260	9.94	458	250	< LOD	48	3010
SC	NE 2019.04 MetBol Jcon G8B7(223)	6.54	1500	2400	1000	2.3	2350	2950	1630	0.04	514	60.5	14.6	1310	629	851	1010	4420	2880	1080	6.81	558	742	27.7	3550	7.44	4.43	1.15	1380	0.166	2.07	3.44	834	0.451	0.852	12.7	5580	93.9	18.1	3.41	0.0507	3.34	391	4.27	360	3670	2.15	24.9	5150
SC	NE 2019.04 MetBol Jcon G8B8(227)	9.72	1150	988	392	3.79	1180	791	523	0.0344	487	64.7	5.86	709	424	239	308	1140	1570	189	0.132	314	441	15.3	964	1.38	18	0.331	404	< LOD	1.47	2.18	158	< LOD	1.36	52.7	1530	7.51	4.31	2.36	0.0643	7.05	249	4.91	134	1830	< LOD	17.4	6780
SC	NE 2019.04 MetBol Jcon G8B9(238)	5.29	1650	2240	893	1.5	2320	2420	1610	0.0194	356	51.4	12.2	1230	574	780	1490	5690	2520	655	6.99	589	705	31.6	2530	5.94	1.3	0.168	1120	0.194	1.77	2.63	474	0.304	0.609	8.07	4010	64.7	8.8	1.12	0.0374	1.2	154	3.61	329	3440	4.42	17.9	2260
C	NE 2019.04 MetBol Jcon G8B10 (233)	6.17	1330	2150	987	2.07	2530	2530	1380	0.0431	606	20.8	15.1	1290	586	944	862	2230	1980	738	3.05	571	698	37	2260	2.6	86	0.222	1120	0.232	1.23	2.17	436	0.308	0.158	20.3	3590	46.4	17	1.29	0.117	1.3	301	4.6	137	2350	1.02	28.3	7090
Remove	NE 2019.04 MetBol Jcon (Unidentified)	11	6640	4420	1370	17.9	5600	9290	5720	0.0838	680	95.8	31.3	1560	697	3050	2630	8770	6450	4400	1.09	1020	608	63.9	7270	5.56	14.7	4.04	2220	0.675	4.4	6.45	1820	1.35	0.374	17.2	14600	157	69.4	6.26	0.128	2.15	1400	11.8	443	2440	5.84	72.8	6020
[truncated: 88 more columns]

## Sheet: Table S3
Table S3 34 differentially expressed metabolites across different NE categories of birds versus healthy control birds
ID	Combined vs. control		Clinical vs. control		Subclinical vs. control		Challenged vs. control		Expression status
	logFC	P-value	logFC	P-value	logFC	P-value	logFC	P-value
Histamine	1.83077	0.000125356	2.00015	0.000399934	1.30075	0.0247445	2.04892	0.000180556	UP
Butyric acid	1.73168	3.51e-05	1.89339	0.000155619	1.70481	0.00104518	1.61412	0.000728066	UP
C5OH	0.0345156	0.000180255	0.0349917	0.00145468	0.0315082	0.00595504	0.0361606	0.00067821	UP
C9	-0.0203593	0.000341223	-0.0232308	0.000642761	-0.0173547	0.0134912	-0.0199904	0.00213551	DOWN
C8	-0.0280045	6.39e-06	-0.0297878	5.00014e-05	-0.0229568	0.00232106	-0.0299389	2.53261e-05	DOWN
C4:1	-0.0366179	0.00430355	-0.0340747	0.0263389	-0.0369908	0.0219536	-0.0385006	0.00961544	DOWN
C14:2	-0.0451747	0.000269631	-0.0367439	0.0106133	-0.0381503	0.0115769	-0.0570332	6.64851e-05	DOWN
C14	-0.06298	4.08e-07	-0.0581225	6.12877e-05	-0.0605882	6.97345e-05	-0.0686867	1.58935e-06	DOWN
C10	-0.0856959	4.41e-06	-0.0918863	3.64124e-05	-0.0849731	0.00023703	-0.0809874	0.000139146	DOWN
C3:1	-0.166981	8.16e-07	-0.164734	2.52086e-05	-0.125793	0.00167532	-0.196876	3.72657e-07	DOWN
C12:1	-0.251314	3.37e-06	-0.253671	7.01548e-05	-0.214439	0.00113944	-0.27441	1.03988e-05	DOWN
C12	-0.287091	2.19e-10	-0.274743	1.27201e-07	-0.261356	1.21731e-06	-0.314963	1.15122e-09	DOWN
Ile	-0.30144	0.000225462	-0.224126	0.0180719	-0.319413	0.00158698	-0.354163	0.000165183	DOWN
Kynurenine	-0.439129	0.000365012	-0.369098	0.0110139	-0.445521	0.00373176	-0.493607	0.000532665	DOWN
LYSOC14:0	-0.466211	0.000584233	-0.510446	0.0015427	-0.332256	0.0454732	-0.520143	0.000848764	DOWN
Ala	-0.624025	0.000280111	-0.478235	0.016878	-0.648153	0.0023349	-0.730082	0.000226885	DOWN
His	-0.598374	0.000367182	-0.432465	0.025559	-0.570587	0.00548766	-0.756632	8.99756e-05	DOWN
Tyr	-0.769488	0.000686694	-0.744831	0.00571656	-0.654048	0.0200455	-0.868699	0.000938471	DOWN
Spermidine	-1.00338	0.00684787	-0.933904	0.0356184	-1.03008	0.0277083	-1.04357	0.0153069	DOWN
Glu	-0.955412	0.000102973	-0.788032	0.00584866	-0.859803	0.00430237	-1.16103	4.36754e-05	DOWN
Pro	-0.945979	6.82e-05	-0.700745	0.00997464	-0.910291	0.00163713	-1.17624	1.6201e-05	DOWN
Val	-1.02522	0.000146795	-0.785391	0.0120782	-1.01577	0.00223969	-1.2331	7.41351e-05	DOWN
Gly	-1.1642	0.000340073	-0.978463	0.0106004	-1.18867	0.00335938	-1.30357	0.000522188	DOWN
Met-SO	-1.03243	5.39e-05	-0.797244	0.00606361	-0.864578	0.00470569	-1.34412	4.48673e-06	DOWN
Trp	-1.09876	0.000267188	-0.918228	0.00888431	-0.925767	0.0119505	-1.36804	8.47749e-05	DOWN
Met	-1.16905	0.000854617	-0.869619	0.0335458	-1.17184	0.00694599	-1.41867	0.00045418	DOWN
Choline	-1.19794	1.56e-05	-1.1677	0.000259781	-0.82502	0.01197	-1.47694	3.16534e-06	DOWN
Thr	-1.47854	0.000137632	-1.41051	0.002146	-1.31573	0.00613156	-1.6464	0.000244445	DOWN
Asp	-1.5539	0.000257745	-1.43409	0.00439715	-1.41457	0.00735041	-1.74928	0.000382903	DOWN
Lys	-1.64717	0.000209376	-1.52928	0.00346182	-1.35706	0.0128799	-1.94347	0.00015561	DOWN
Gln	-1.98285	3.53e-05	-2.07799	0.000233021	-1.46101	0.0116957	-2.25777	4.0637e-05	DOWN
Asn	-2.07472	1.46e-05	-1.7911	0.00110747	-1.6726	0.00352383	-2.58639	2.58177e-06	DOWN
Glucose	-2.51977	0.00120658	-2.48196	0.00769107	-2.41926	0.0131718	-2.61989	0.00365107	DOWN
Citric acid	-3.51371	7.07e-05	-3.50246	0.000609447	-2.23332	0.0332218	-4.39382	1.33342e-05	DOWN

## Sheet: Table S4 
Table S4 Logistic regression analysis of key metabolites identified in Clostridium perfringens infected birds
Variable	Coef	S.E.	Wald-Z	P-value
(Intercept)	-1.967	1.8314	-1.074	0.28287
Histamine	1.8399	0.7572	2.43	0.01511 *
Butyric.acid	1.0008	0.3544	2.824	0.00475 **
Citrulline	1.3752	0.6888	1.996	0.0459 *
Tyramine	-0.109	0.4029	-0.271	0.78677
Ornithine	-1.83	0.7673	-2.384	0.0171 *
*P < 0.05; **P <0.01

## Sheet: Table S5
Table S5 Pathway analysis of 34 metabolites identified in NE birds
Name	Total	Hits	Raw p	FDR	Impact
Aminoacyl-tRNA biosynthesis	48	18	1.0737e-19	9.0191e-18	0.16667
Arginine biosynthesis	13	7	3.218e-09	1.3516e-07	0.47435
Alanine, aspartate and glutamate metabolism	28	8	8.72e-08	2.4416e-06	0.53686
Valine, leucine and isoleucine biosynthesis	8	4	1.6688e-05	0.00035045	0
Glyoxylate and dicarboxylate metabolism	32	6	6.2333e-05	0.0010472	0.1799
Arginine and proline metabolism	38	6	0.00017158	0.0024021	0.3663
Histidine metabolism	16	4	0.00037946	0.0045535	0.40983
Glycine, serine and threonine metabolism	34	5	0.00090286	0.0094801	0.50186
Glutathione metabolism	28	4	0.0034927	0.032599	0.1092
Nitrogen metabolism	6	2	0.0075799	0.057883	0
D-Glutamine and D-glutamate metabolism	6	2	0.0075799	0.057883	0.5
Citrate cycle (TCA cycle)	20	3	0.010286	0.070856	0.16653
Tryptophan metabolism	39	4	0.011679	0.070856	0.33435
beta-Alanine metabolism	21	3	0.011809	0.070856	0
Pyruvate metabolism	22	3	0.013456	0.075354	0.20684
Tyrosine metabolism	42	4	0.015119	0.079373	0.18898
Glycolysis / Gluconeogenesis	26	3	0.021307	0.10528	0.10065
Cysteine and methionine metabolism	33	3	0.039984	0.18659	0.1263
Butanoate metabolism	15	2	0.046481	0.2055	0
Valine, leucine and isoleucine degradation	40	3	0.064786	0.2721	0
Pantothenate and CoA biosynthesis	19	2	0.071414	0.28566	0
Phenylalanine, tyrosine and tryptophan biosynthesis	4	1	0.090817	0.34676	0.5
Porphyrin and chlorophyll metabolism	30	2	0.15507	0.56633	0
Phenylalanine metabolism	8	1	0.17361	0.60763	0
Ubiquinone and other terpenoid-quinone biosynthesis	9	1	0.19313	0.64893	0
Biotin metabolism	10	1	0.21221	0.6856	0
Nicotinate and nicotinamide metabolism	15	1	0.30122	0.93713	0
Selenocompound metabolism	18	1	0.34985	1	0
Sphingolipid metabolism	21	1	0.3952	1	0
Lysine degradation	25	1	0.4509	1	0
Glycerophospholipid metabolism	35	1	0.56927	1	0.03007
Pyrimidine metabolism	40	1	0.61875	1	0
Primary bile acid biosynthesis	46	1	0.67088	1	0.03799
Fatty acid biosynthesis	47	1	0.67887	1	0
Purine metabolism	62	1	0.77833	1	0

## Sheet: Table S6
Table S6 Metabolite-protein interaction network analysis of 34 jejunal metabolites exposed to CP infection
# Background genes	Protein	Pathway category	Chart color	Description	Genes	Nodes.SUID	P-value	Pathway term
1204	8	KEGG Pathways		Metabolic pathways	NADSYN1|GATM|HNMT|GART|GALM|ALDH18A1|ACLY|PAICS	181|183|151|179|209|195|205|161	6.09e-09	gga01100
50	3	UniProt Keywords		Ligase	NADSYN1|GART|PAICS	181|179|161	2.46e-06	KW-0436
1216	7	GO Biological Process		Small molecule metabolic process	NADSYN1|GATM|GART|GALM|ALDH18A1|ACLY|PAICS	181|183|179|209|195|205|161	3.39e-07	GO:0044281
740	5	UniProt Keywords		ATP-binding	NADSYN1|GART|ALDH18A1|ACLY|PAICS	181|179|195|205|161	1.84e-05	KW-0067
10	2	UniProt Keywords		Purine biosynthesis	GART|PAICS	179|161	1.68e-05	KW-0658
17	2	UniProt Keywords		Multifunctional enzyme	GART|PAICS	179|161	4.35e-05	KW-0511
52	3	GO Molecular Function		Ligase activity, forming carbon-nitrogen bonds	NADSYN1|GART|PAICS	181|179|161	2.76e-06	GO:0016879
5	2	Reactome Pathways		De novo synthesis of IMP	GART|PAICS	179|161	5.36e-06	GGA-419140
189	4	GO Biological Process		Nucleotide biosynthetic process	NADSYN1|GART|ACLY|PAICS	181|179|205|161	2.04e-06	GO:0009165
1007	6	GO Biological Process		Organonitrogen compound biosynthetic process	NADSYN1|GATM|GART|ALDH18A1|ACLY|PAICS	181|183|179|195|205|161	3.41e-06	GO:1901566
639	5	GO Biological Process		Heterocycle biosynthetic process	NADSYN1|GART|ALDH18A1|ACLY|PAICS	181|179|195|205|161	9.07e-06	GO:0018130
41	2	KEGG Pathways	#0051c9	Arginine and proline metabolism	GATM|ALDH18A1	183|195	0.00023	gga00330
9	2	GO Biological Process		De novo IMP biosynthetic process	GART|PAICS	179|161	1.4e-05	GO:0006189
722	5	GO Biological Process		Organic cyclic compound biosynthetic process	NADSYN1|GART|ALDH18A1|ACLY|PAICS	181|179|195|205|161	1.64e-05	GO:1901362
129	3	GO Biological Process		Purine ribonucleotide biosynthetic process	GART|ACLY|PAICS	179|205|161	3.86e-05	GO:0009152
1708	6	GO Biological Process		Cellular biosynthetic process	NADSYN1|GATM|GART|ALDH18A1|ACLY|PAICS	181|183|179|195|205|161	7.18e-05	GO:0044249
186	3	GO Biological Process		Carboxylic acid biosynthetic process	GATM|ALDH18A1|ACLY	183|195|205	0.00011	GO:0046394
851	4	UniProt Keywords		Transferase	GATM|GART|ALDH18A1|ACLY	183|179|195|205	0.00069	KW-0808
211	2	KEGG Pathways		Butanoate metabolism	NADSYN1|GATM|HNMT|GART|GALM|ALDH18A1|ACLY|PAICS	181|183|151|179|209|195|205|161	2.04e-06	gga00650

## Sheet: Table S7
Table S7 Metabolite ratios determined across different NE birds challnged with CP with different toxin gene numbers
C=Clinical	10
SC=subclinical	12
Cha= challenged but no lesion	27
HC=healthy control	14
	63
			Project Title	Metabolites identified & quantified in chicken intestinal contents by DI-LC/MS/MS TMIC PRIME assay (TMIC01LO)
			Concentration Unit	μM
		Sample Name	Creatinine	Glycine	Alanine	Serine	Histamine	Proline	Valine	Threonine	Phenylethylamine	Taurine	Putrescine	cis-Hydroxyproline	trans-Hydroxyproline	Leucine	Isoleucine	Asparagine	Aspartic acid	Glutamine	Glutamic acid	Methionine	Dopamine	Histidine	alpha-Aminoadipic acid	Phenylalanine	Methionine-sulfoxide	Arginine	Acetyl-ornithine	Citrulline	Serotonin	Tyrosine	DOPA	Asymmetric dimethylarginine	Total dimethylarginine	Tryptophan	Kynurenine	Carnosine	Nitro-Tyrosine	Ornithine	Lysine	Spermidine	Spermine	Sarcosine	Diacetylspermine	Tyramine	Creatine	Phosphocreatine	Betaine
		LODs(μM)	0.443131	0.859107	0.340909	0.0424328	0.0136054	0.13587	0.161031	0.184957	0.00639659	0.034642	0.0075	0.0869565	0.0566038	0.652174	0.0525394	0.482315	0.967742	0.26584	0.255319	0.029098	0.0614754	0.11355	0.0769231	0.0146814	0.0874636	0.110051	0.0304878	0.75	0.0157895	0.0102076	0.0719424	0.115385	0.00898204	0.0599042	0.0164384	0.0274223	0.0345622	0.289017	0.154799	0.00954198	0.0568182	0.166667	0.00974026	0.033557	0.180288	0.714286	1.22951
No CP chal	HC	G1B1	9.56	2750	4680	1580	1.02	4370	3240	1590	0.0435	484	49.4	0.808	22.2	1570	604	975	3510	5250	4570	1420	1.13	845	21.2	830	46.9	3010	7.82	3.85	1.45	1400	0.85	1.55	21.1	860	0.161	0.121	< LOD	9.31	4920	84.8	31.4	2.86	0.0445	0.931	226	8.8	952
No CP chal	HC	G1B3	10.2	1290	2860	992	1.27	2200	1490	899	0.0234	504	33.3	< LOD	15.4	1480	480	625	710	2260	1590	575	0.329	350	4.07	539	28	1270	1.51	5.8	0.133	815	0.289	1.51	10.4	316	< LOD	1.69	< LOD	7.84	1920	34.4	8.74	1.07	0.0514	0.787	85.1	3.38	225
No CP chal	HC	G1B6	14.5	4400	5940	1840	1.17	5280	4370	2080	0.00781	619	71.5	0.636	42.7	1660	616	1010	1130	4930	5500	2280	0.733	876	7.77	850	37	3920	22.5	21.2	3.87	1710	0.233	3.86	21	1030	0.188	0.118	< LOD	18.2	7430	130	83.6	6.68	0.0515	0.666	766	12	1600
No CP chal	HC	G1B7	10.7	3830	5610	1800	1.67	5990	4680	2230	0.0239	591	53.4	0.848	53.1	1690	645	1020	2030	4590	4620	2390	0.626	887	8.1	796	53.1	4050	17.8	13.9	5.88	1770	0.46	2.81	24.1	1190	0.201	0.139	< LOD	17.1	8390	127	65.9	9.24	0.0592	3.62	282	18.6	1340
No CP chal	HC	G1B8	13.7	3160	5500	1690	1.54	5190	3690	1820	0.0297	666	46.1	0.35	23.4	1810	548	1260	1340	5560	3370	1920	1.3	826	6.78	800	42.8	3240	6.78	10.6	3.12	1670	0.509	2.7	20.2	890	0.285	0.141	< LOD	21	5770	73.9	42	1.76	0.073	4.11	182	31.3	541
No CP chal	HC	G1B9	10.6	3200	4710	1820	0.691	4200	3240	1680	0.0122	478	39.2	0.397	38	1660	589	953	1920	3540	4010	1510	0.397	800	6.66	681	38.9	2550	1.44	11.2	1.39	1230	0.76	2.88	10.9	667	0.0353	0.878	< LOD	13.2	4500	41	24	2.67	0.0551	0.799	137	19.6	410
No CP chal	HC	G1B10	12.1	1940	3240	1340	30.4	2770	1650	995	0.195	654	52.5	1.56	33.6	1420	510	560	1060	3130	2270	682	2.22	575	8.65	687	39.2	1530	14.4	113	1.58	799	0.439	2.64	18.7	398	< LOD	1.05	< LOD	80.2	2350	86	28.6	2.31	0.11	75.5	90.8	1.25	770
No CP chal	HC	G1B11	12.7	3350	5030	1780	1.02	5090	3540	1780	0.0104	538	58.2	0.431	52.3	1660	612	772	905	4370	4230	1700	1.15	832	11.3	860	34.8	3380	9.16	6.66	4.88	1290	0.3	3.73	13.4	923	< LOD	1.92	< LOD	10.2	6040	140	74.3	5.85	0.0595	0.774	376	16.3	1250
No CP chal	HC	G1B12	17.6	2190	3250	925	8.13	2170	1850	1090	0.109	569	33.6	< LOD	49.8	1500	579	754	984	2210	2170	690	0.918	559	1.74	476	41.4	1330	3.32	49	0.269	1040	5.96	2.49	4.33	364	0.0993	0.645	< LOD	72.5	2300	12.3	4.21	0.897	0.106	36.6	86.5	13.2	346
No CP chal	HC	G1B14	13.9	3040	5060	1900	1.09	5300	3970	1820	0.139	620	43.6	0.533	37.8	1750	600	815	2600	4840	4180	1900	1.26	806	5.94	820	50.1	3550	6.52	13.7	1.03	1550	0.156	2.77	29.7	988	0.036	0.128	< LOD	21.8	6130	86.2	45.4	4.42	0.0527	28.6	207	11.4	667
No CP chal	HC	G1B16	15	4100	5840	2000	0.833	6640	4920	2130	0.0267	647	46.6	0.831	44.3	1690	628	1280	61.9	6440	6310	2550	0.797	961	9.91	890	51.7	3880	16.1	9.28	5.79	1980	0.784	3.54	27.9	1220	0.238	0.117	< LOD	14.1	8120	117	58.7	4.09	0.0462	1.46	414	4.16	1060
No CP chal	HC	G1B17	8.89	3510	5260	1580	0.667	6490	4180	1970	0.0137	555	45.3	0.947	53.3	1590	640	1200	1080	5970	5170	1860	0.892	860	6.36	880	39.1	3820	14	5.08	3.46	1360	0.439	1.77	25.1	1000	0.182	0.108	< LOD	8.06	5540	106	54.1	3.83	0.0537	0.696	257	8.03	1340
No CP chal	HC	G1B18	19.8	2910	4740	1360	5.14	4130	2870	1520	0.0254	620	40.2	1.44	56	1540	577	767	1130	2790	2820	1490	0.548	744	< LOD	860	28.9	2660	6.92	11.3	2.81	1050	0.299	2.51	12	629	< LOD	0.541	< LOD	9.35	3730	73	59.6	2.99	0.0503	7.45	531	7.68	1040
No CP chal	HC	G1B20	7.56	2220	3760	1370	2.83	3580	2420	1180	0.0189	543	38.3	0.662	33.1	1490	582	724	1090	4210	2640	1050	1.97	622	15.2	870	30.6	2630	14.2	9.9	1.44	1030	0.0934	1.37	17.6	690	< LOD	0.106	< LOD	9.45	3410	65.9	21.9	2.2	0.055	1.34	171	7.79	673
4T	C	G2B1	11	758	2500	854	14.7	1360	1110	620	0.106	483	17.7	0.438	10.8	1450	334	360	414	1490	807	465	1.12	233	2.04	546	23.8	1010	2.19	9.19	0.197	671	0.124	0.706	7.9	273	< LOD	0.368	< LOD	6.2	1050	20.2	8.91	0.73	0.0625	34	59.1	2.85	217
4T	SC	G2B2	15.4	1700	3000	1150	7.82	2270	1430	833	0.103	563	25.2	0.68	18.5	1700	457	513	749	2620	2090	507	1.09	565	0.789	493	59.5	1280	1.59	18.7	0.274	1150	10.5	2.48	3.92	302	0.0728	2.12	< LOD	43.7	1190	15.4	2.33	2.39	0.062	35.5	59.4	5.08	372
4T	C	G2B3	21.9	1080	2040	572	29.7	1640	969	600	0.225	623	31.2	0.573	18	1280	336	374	521	1370	1100	380	4.25	268	3.88	518	27.5	965	6.59	18.9	0.107	497	0.448	1.41	10.5	251	< LOD	0.473	< LOD	20.5	1160	37.2	9.86	0.755	0.103	92.4	77.7	8.84	300
4T	SC	G2B5	16.5	1520	2900	1250	27.2	4180	1250	824	0.0641	485	32.8	< LOD	20.5	1350	301	463	422	2290	1240	625	1.13	643	< LOD	900	53.6	1060	1.09	20.4	0.368	550	< LOD	2.19	23.7	225	< LOD	0.113	< LOD	41.2	1190	27.4	7.41	0.628	0.0192	53.1	80	5.32	272
4T	SC	G2B7	15.7	2050	3710	1400	14.4	2940	2020	1260	0.112	654	28.8	1.92	31.5	1540	539	634	1310	2760	2530	1000	2.18	608	2.15	768	44.3	2020	12.3	19.9	1.48	873	0.453	1.86	20.4	500	< LOD	0.471	< LOD	17.4	2670	58.9	38.3	3.62	0.083	52.6	188	2.13	667
4T	SC	G2B8	12.5	3350	4650	1480	7.24	3520	3100	1700	0.0301	616	20.4	0.498	23.8	1690	585	1080	1020	2970	2930	1310	0.127	825	1.57	599	65.1	2130	1.1	9.79	1.9	1260	< LOD	3.16	7.5	656	0.0824	1.38	< LOD	20.9	3580	33.9	23.7	1.72	0.0496	8.17	125	13	405
4T	SC	G2B9	18.7	3730	4790	1530	16.1	4330	3060	1780	0.182	586	38.7	0.423	47.1	1740	566	1160	1510	4090	3170	1260	1.15	783	3.97	692	74.1	2110	4.7	18.3	1.03	1160	0.946	2.78	14.7	572	0.0592	1.44	< LOD	33	3540	45.2	15.3	3.01	0.07	88.8	85.2	17.9	686
4T	C	G2B10	13.6	837	1460	735	15.8	1250	842	537	0.393	474	17.9	1.07	15.1	1100	382	299	543	1600	1020	319	3.01	205	1.51	371	21.1	774	8.92	36.2	0.27	327	< LOD	1.15	5.6	200	< LOD	1.53	< LOD	17.5	817	30.2	8.12	0.794	0.073	126	75.5	2.1	409
4T	C	G2B11	16.8	2060	3670	1490	11.4	3010	2300	1270	0.107	563	23.8	0.986	26.3	1510	534	675	1040	2840	2460	1030	1.91	642	2.33	774	32.3	2100	7.21	12.8	1.99	975	0.515	1.42	11.2	582	< LOD	1.96	< LOD	12.1	3160	66.6	44.2	0.963	0.0678	40	193	4.82	496
4T	C	G2B13	9.13	1020	1860	261	3.43	1070	924	679	0.065	611	21.1	< LOD	30.7	1240	314	185	461	802	1280	469	0.352	278	1.04	477	11.8	977	2.33	103	0.472	543	0.342	0.954	1.96	256	< LOD	3.39	< LOD	174	1050	22.5	23	6.66	0.0654	17.7	183	4.18	489
4T	SC	G2B14	13.9	3540	5150	1740	11.6	5390	3520	1750	0.281	607	30.4	0.484	48.5	1730	562	1120	1240	3670	4170	1730	1.38	846	5.29	740	59.7	2430	3.05	15.4	2.21	1270	0.698	2.91	16.3	706	< LOD	0.353	< LOD	34.8	4110	54.7	28.6	1.96	0.0632	129	112	16	657
4T	SC	G2B15	15.2	1850	3890	1340	9.43	2420	1830	1080	0.103	524	21.9	1.37	30.3	1480	553	476	715	2180	1750	846	1.37	399	5.25	694	19	1670	7.47	6.56	1.98	773	0.237	0.952	10.1	452	< LOD	0.127	< LOD	11.7	1930	55.9	47	3.45	0.0529	38.7	262	7.93	738
4T	SC	G2B16	17.7	3510	5610	1650	9.69	4700	3380	1780	0.106	691	26.4	2.61	58.3	1660	614	782	1340	3740	3650	1850	1.43	770	5.6	840	42.2	2800	7.79	38.9	10	1250	0.379	3.59	17.5	896	< LOD	0.219	< LOD	39.2	4230	115	81.8	3.39	0.0686	46.6	535	11.4	1590
4T	SC	G2B17	24.7	2530	4160	729	18.4	3640	2140	965	0.459	640	42.4	0.952	27.2	1790	523	696	953	3290	4140	752	1.09	711	1.4	560	83.9	1690	2.89	44.4	0.42	1310	3.74	5.76	9.3	455	0.365	2.61	< LOD	95.5	1800	32.4	7.58	2.01	0.09	157	106	8	453
4T	C	G2B18	21.8	2540	4850	1590	9.17	3950	2630	1520	0.0802	720	26.3	0.498	39	1720	560	739	1040	2660	2840	1430	1.35	736	2.06	800	42.1	2280	6.23	10.4	5.12	1160	0.472	2.29	15.5	632	0.0222	0.118	< LOD	14.9	3820	67.8	50.7	1.76	0.082	31.5	298	11.4	445
4T	C	G2B19	24.4	2650	4890	1260	18.1	4100	2080	1360	0.194	635	30.2	0.422	43.4	1700	491	789	1160	3440	2610	967	1.47	683	3.78	714	48.2	1750	6.73	21.9	0.407	930	0.512	2.26	14.4	430	< LOD	0.671	< LOD	34.3	2490	31.2	14.3	1.74	0.077	77.1	84.6	6.3	447
4T	SC	G2B20	11	2260	4110	1520	10.7	3750	2350	1380	0.321	640	24.9	1.22	45.2	1560	548	604	1190	2710	2710	1220	1.7	635	3.78	820	32.4	2470	11.3	15.5	4.45	880	< LOD	1.84	13.6	610	< LOD	0.319	< LOD	20.9	2940	77	45.6	3.3	0.0588	140	252	5.62	785
3T	Cha	G3B1	6.37	1430	2320	764	4.7	1740	1210	734	0.0475	590	11.4	0.486	26	1260	475	404	828	1450	1840	509	0.435	321	1.21	521	25	1210	2.44	33.8	0.428	514	0.37	1.13	4.29	295	< LOD	1.15	< LOD	50.8	1410	12.3	18.4	1.78	0.0548	9.66	117	4.93	395
3T	SC	G3B3	13.8	2030	3890	1380	10.8	2850	2140	1360	0.0224	606	22.8	0.591	26.1	1500	573	583	1030	2530	2200	953	1.09	547	2.76	697	29.2	2220	9.46	6.64	2.11	800	0.15	0.94	10.3	540	< LOD	3.89	< LOD	10.1	2660	74.5	53.5	4.22	0.0592	12.3	379	1.97	715
3T	Cha	G3B4	13.5	2280	4130	1430	10.8	3320	2420	1300	0.0253	610	25	0.37	27.2	1710	553	778	944	2620	2400	1010	0.944	676	1.31	685	37.2	1820	2.68	12.7	0.945	1060	0.734	1.63	9.7	507	< LOD	2.12	< LOD	11.9	2780	27.1	13.6	1.33	0.0503	4.36	140	5.43	448
3T	Cha	G3B5	18.4	1630	1860	365	6.65	1830	949	693	0.0191	460	2.96	< LOD	31.4	1270	481	302	650	1030	1280	268	0.451	373	2.03	305	41.9	708	2.09	8.15	0.358	678	2.71	3.52	2.69	169	0.037	3.13	< LOD	21.5	894	2.71	1.69	0.838	0.0537	1.93	107	1.9	141
3T	Cha	G3B6	11.2	566	987	360	6.25	653	652	512	0.0804	615	28.8	< LOD	13.7	1080	213	96	455	491	703	225	0.0481	252	0.651	361	15.9	646	2.35	58.8	0.286	439	0.156	0.738	1.4	240	< LOD	1.12	< LOD	93.2	601	5.82	8.41	1	0.0438	16.5	122	4.25	293
3T	Cha	G3B8	15.9	3260	4290	1040	4.99	3560	2290	1490	0.0468	583	10.1	0.505	82.2	1720	603	640	1640	2460	3510	1090	0.309	693	1.74	538	80.1	1710	2.06	35.5	0.751	1650	1.59	4.9	3.14	480	0.313	0.947	< LOD	126	1550	11.9	10.9	4.35	0.073	10.4	182	2.92	356
3T	Cha	G3B9	16.9	1680	4500	1340	16.7	3650	2310	1250	0.102	578	27	0.448	22	1670	561	637	973	2530	2640	1050	1.82	614	5.57	810	31.7	2300	6.63	10.4	1.97	1120	0.539	1.59	15.5	660	< LOD	0.106	< LOD	13.5	2780	52.9	25.8	3.16	0.0579	27	161	2.98	350
3T	Cha	G3B10	8.73	887	1210	783	16.6	1270	866	562	0.415	517	16.9	0.832	12.9	1220	337	266	418	1260	1340	399	0.795	210	2.87	559	17.9	1310	8.86	17.9	1.79	469	0.351	0.663	5.15	297	< LOD	0.304	< LOD	44.4	931	32.6	23.1	2.06	0.0557	67.5	90.3	2.79	433
3T	Cha	G3B11	11.3	1560	3670	1290	3.91	2170	1890	1000	0.0438	652	19.4	0.6	40.9	1600	489	293	1130	1600	2160	1040	0.279	465	7.17	820	22.7	2230	9.21	26.1	4.65	981	0.315	1.69	6.8	617	< LOD	0.125	< LOD	35.3	2460	88	68.6	8.47	0.0482	4.87	538	5.21	955
3T	SC	G3B13	15.4	2580	4470	1670	6.69	4650	3360	1670	0.0446	625	28.2	1.69	42	1670	624	769	1350	3430	2360	1700	0.685	805	5.35	860	33.3	3080	4.84	15.6	7.1	1200	0.544	2.43	15.8	905	0.0177	0.213	< LOD	19.9	4320	74.2	62	4.87	0.0569	18.8	367	19.4	878
3T	C	G3B14	9.04	1230	2690	1040	6.19	1490	1440	816	0.0526	617	26.6	0.332	24.5	1430	402	322	962	977	1150	686	0.326	482	1.01	634	19.1	1510	2.43	40.5	1.48	783	0.317	1.3	3.56	454	< LOD	3.23	< LOD	100	1690	29.6	26.7	3.3	0.0487	16.7	236	2.82	410
3T	Cha	G3B16	13.9	1730	3720	1200	19.8	3270	1820	1140	0.0954	563	29.5	0.495	29.5	1450	540	649	830	2560	1850	775	2.09	581	3.55	742	29.9	1840	7.27	10.2	0.589	873	0.797	1.54	18.2	488	< LOD	4.26	< LOD	14.5	2090	53.5	23.4	1.66	0.0641	31	200	2.99	430
3T	Cha	G3B17	10.1	934	2370	1060	8.01	1110	1090	699	0.0706	545	30.1	0.744	27.9	1510	324	275	676	1230	1360	596	0.265	244	1.48	668	20.9	1380	4.43	17.7	3	756	0.337	0.55	5.75	429	< LOD	9.75	< LOD	22.9	1610	53.2	40.7	4.82	0.0608	8.8	262	1.38	573
3T	Cha	G3B18	15.7	3630	4530	1250	4.53	3130	2200	1530	0.0405	516	23.2	0.603	65.9	1580	567	691	1220	2220	3690	950	0.339	716	1.68	554	61.4	1680	1.35	48.2	1.41	1200	< LOD	3.99	2.83	490	1.07	1.66	< LOD	168	2320	27.4	29.2	5.49	0.073	9.02	101	14.6	478
3T	Cha	G3B19	10.7	2550	5060	1670	7.34	5030	3410	1690	0.104	561	20.9	1.02	40.9	1690	561	825	1160	3660	2950	1650	1.18	725	5.25	880	37.6	2880	12.4	7.58	5.54	1250	0.175	1.42	26.1	867	0.093	0.129	< LOD	12.3	4020	63.9	42.3	3.85	0.0489	40.3	191	8.53	608
3T	Cha	G3B20	15.2	3600	5000	1350	5.87	4710	3020	1630	0.146	608	25.8	0.581	76.5	1830	574	883	1450	3510	4540	1390	0.478	764	2.05	593	74.3	2340	2.52	44.2	1.73	1690	1.31	5.28	3.89	721	0.704	1.51	< LOD	114	3130	27.8	18.6	4.82	0.072	37.9	200	560	1030
2T	C	G4B1	22.5	1120	2990	1020	19.7	2360	1900	943	0.313	633	36.7	1.06	19.3	1510	524	533	898	3080	1690	753	2.19	459	8.46	756	41.7	1740	15.6	74.7	0.326	844	0.446	1.31	19.3	483	< LOD	0.211	< LOD	23.6	1870	47.1	11.7	0.413	0.071	77.9	94	3.01	404
2T	Cha	G4B3	17.8	1470	3440	1280	2.85	2820	2110	1140	0.0155	519	36.2	0.449	19.9	1570	554	508	1160	2750	2050	889	1.18	447	7.89	743	40.9	1980	4.94	3.16	1.3	960	0.2	1.19	17.6	522	< LOD	2.6	< LOD	6.17	2590	55.8	29.4	0.263	0.0634	1.39	179	1.5	727
2T	Cha	G4B4	15.3	1390	2950	1130	5.02	2490	1770	987	0.0206	478	34.8	0.586	23.4	1360	538	534	1060	3190	1810	614	1.43	378	4.07	661	37	1570	6.12	8.23	0.46	823	0.296	0.977	17.7	412	< LOD	2.6	< LOD	5.29	1960	42.5	15.1	1.96	0.068	3.99	108	4.04	608
2T	Cha	G4B6	18.1	788	1370	848	20.3	1420	1150	642	0.0644	630	17.6	1.05	14.4	1340	478	348	657	1600	934	496	0.797	276	6.96	573	35.4	1230	3.12	39.4	0.412	763	0.512	1.08	17	364	< LOD	2.93	< LOD	21.7	1340	14	6.85	3.3	0.103	10.2	187	4	568
2T	C	G4B7	14.5	1550	3000	1120	6.01	2030	1530	1040	0.0561	622	32.4	0.346	25.7	1400	501	589	1160	1650	1510	554	0.794	388	7.83	541	25.4	1040	3.77	11.8	0.315	652	0.63	1.5	12	294	< LOD	2.19	< LOD	15.6	1860	19.3	8.11	1.65	0.09	16	93.1	10.9	348
2T	Cha	G4B8	16.2	1450	3320	1140	15.7	2480	1640	911	0.0717	617	38.7	1.01	32.3	1440	500	497	891	2360	1990	650	1.69	419	8.37	686	38.2	1530	9.16	33.5	0.446	839	0.277	1.94	20.7	425	< LOD	0.156	< LOD	35.7	2220	54.3	23.7	0.667	0.073	26.7	186	5.38	761
2T	Cha	G4B9	15.3	1730	2630	946	8.18	2200	1420	851	0.253	648	29.9	0.482	22.9	1400	515	596	1060	2010	2330	404	2.09	424	8.04	520	35.4	849	4.25	81.4	0.124	553	2.52	2.54	12.8	226	< LOD	2.18	< LOD	44.8	1210	16	2.36	1.6	0.096	51.4	94.9	1.43	288
2T	Cha	G4B10	12.2	2630	3880	1430	4.86	3060	2690	1570	0.00846	609	18.1	< LOD	20	1570	603	714	1120	2010	2830	1260	0.0125	722	< LOD	742	18.5	2010	1.05	16.1	1.17	794	0.108	3.58	4.3	576	< LOD	0.332	< LOD	16	3260	42.9	53.3	0.688	0.0511	1.34	545	3.76	281
2T	Cha	G4B11	11	681	1580	779	11.6	1160	765	512	0.0346	500	23.6	0.968	14.8	1160	296	245	450	958	949	355	1.12	165	2.11	441	18.9	850	3.92	4.73	1.17	446	0.0766	0.848	6.45	230	< LOD	1.83	< LOD	5.46	995	35.2	24.6	0.551	0.0591	7.58	143	2.49	462
2T	Cha	G4B12	17.7	4420	6490	1770	0.81	7030	5710	2580	0.0168	646	49.3	0.687	41.2	1700	616	1090	5490	4730	4450	3100	0.541	938	12	930	41.8	4400	4.99	7.46	7.56	1980	0.573	3.32	22.2	1510	0.046	0.129	< LOD	10.7	7380	127	81.1	4.79	0.0543	1.65	581	7.05	726
2T	Cha	G4B13	15.1	3740	5620	1730	4.46	6350	4140	2080	0.0501	586	43.6	2.86	81.2	1630	624	910	524	5160	4170	1870	1.65	874	7.61	840	52.2	3210	9.81	34.6	5.58	1540	0.452	4.34	24.4	1010	0.144	3.43	< LOD	19.3	5770	95.7	58.1	1.26	0.0558	22.9	339	5.41	1720
2T	Cha	G4B14	24.3	1840	2540	665	3.36	2110	1440	982	0.0214	682	33.6	0.451	28	1410	492	507	749	1650	2240	566	1.36	367	4.32	530	35.5	931	2.46	9.29	0.197	809	0.472	2.36	8.65	325	< LOD	1.52	< LOD	12.1	1440	22.9	9.22	1.49	0.0672	2.82	118	6.82	408
2T	Cha	G4B15	14.2	2290	3940	1240	9.02	3140	2070	1270	0.0602	640	22.5	0.855	35.4	1560	529	759	965	3000	2960	785	0.387	663	1.64	622	44.8	1360	4.36	32.3	0.821	881	0.25	3.23	8.9	396	< LOD	1.53	< LOD	28.6	2590	17.2	8.29	2.39	0.074	24.1	84.9	5.41	504
2T	Cha	G4B16	11.7	1890	3500	1350	9.95	2970	2020	1180	0.0598	616	35.7	1.05	29.5	1540	543	524	779	2470	2540	982	1.17	581	11.7	747	31.7	1910	5.54	19.7	3	889	0.195	1.49	9.55	494	< LOD	2.01	< LOD	13.9	2860	62.1	35	4.18	0.0665	19.7	230	3.25	643
2T	Cha	G4B17	22	2090	3730	1010	2.06	2340	1920	1070	0.0117	627	20.1	< LOD	22.4	1500	558	547	942	1940	1880	795	0.561	561	2.29	525	30.2	1540	1.7	7.72	0.571	1110	0.606	2.03	4.61	412	< LOD	2.25	< LOD	20.4	2680	14.1	6.09	1.18	0.077	1.18	113	2.49	576
2T	Cha	G4B20	11.4	874	1560	685	7.02	1350	907	581	0.251	584	17.7	0.644	35.7	1250	343	230	564	1350	1310	430	0.729	249	14.2	528	21.4	1300	6.85	66.1	0.897	545	0.226	1.04	3.87	333	< LOD	6.59	< LOD	52.1	1610	24.4	13.7	2.72	0.0564	45.5	97.8	4.18	712
[truncated: 96 more columns]

## Sheet: Table S8
Table S8 Comparative analysis of 21 metabolites in broiler chickens infected with CP isolates with different gene combinations (2T, 3T, 4T and combined)
	Combined		2T		3T		4T
Metabolite name	logFC	P-value	logFC	P-value	logFC	P-value	logFC	P-value
Tyramine	2.5067	2.72e-06	1.59688	0.00818	2.03783	0.000912	3.88538	6.96e-09
Butyric acid	2.05293	9.99e-06	1.39423	0.008628	3.07682	1.3e-07	1.68773	0.001477
Histamine	1.75363	1.65e-07	1.35674	0.000343	1.64868	2.13e-05	2.25547	2.66e-08
Serine	-0.50946	0.004388	-0.49115	0.021312	-0.56553	0.008476	-0.47168	0.02479
Threonine	-0.55962	0.00174	-0.57731	0.006844	-0.57573	0.006988	-0.52583	0.012116
Tyrosine	-0.57394	0.00082	-0.612	0.002841	-0.52178	0.01017	-0.58804	0.003579
Histidine	-0.58402	0.002539	-0.69851	0.002771	-0.58446	0.011363	-0.4691	0.037636
Glycine	-0.6834	0.001874	-0.79228	0.002748	-0.70553	0.007209	-0.55239	0.031002
Proline	-0.72676	0.001295	-0.7655	0.004587	-0.82582	0.002351	-0.58895	0.02506
Tryptophan	-0.72763	0.000607	-0.74613	0.003173	-0.65801	0.008724	-0.77876	0.001874
Acetyl-ornithine	-0.73711	0.006506	-0.68435	0.034115	-0.80582	0.013245	-0.72116	0.023944
Asparagine	-0.75868	0.000385	-0.73284	0.003813	-0.94214	0.000272	-0.60106	0.015018
Arginine	-0.76236	0.00012	-0.82056	0.000519	-0.71376	0.002251	-0.75276	0.001155
Valine	-0.77176	0.000393	-0.76118	0.003231	-0.82504	0.001511	-0.72904	0.00416
Glutamic acid	-0.7882	0.000269	-0.80885	0.001675	-0.81504	0.001553	-0.7407	0.003344
Putrescine	-0.85517	6.89e-07	-0.62534	0.00135	-1.17118	4e-08	-0.76899	9.25e-05
Methionine	-0.85528	0.000734	-0.91504	0.002516	-0.88236	0.003488	-0.76844	0.009335
Glutamine	-0.90921	2.26e-05	-0.8419	0.000815	-1.14131	1.18e-05	-0.74442	0.002458
Spermidine	-1.04727	0.001056	-1.04685	0.00598	-1.27917	0.000934	-0.81578	0.02796
Lysine	-1.13308	9.29e-06	-1.02886	0.00056	-1.23804	4.75e-05	-1.13234	0.000141
Citric acid	-1.48538	3.1e-05	-1.03078	0.011977	-1.7622	4.09e-05	-1.66317	7.89e-05

## Sheet: Table S9
Table S9 Logistic regression analysis of key metabolites Identified in Clostridium perfringens infected birds
	Coef	S.E.	Wald - Z	P value
Intercept	-5.6464	1.4109	-4	< 0.0001***
Butyric.acid + Isobutyric.acid	-0.3341	0.1567	-2.13	0.033*
Histamine	0.5871	0.1856	3.16	0.0016**
Citrulline	0.2647	0.2379	1.11	0.2658
alpha.Aminobutyric.acid	0.9575	0.2674	3.58	0.0003***
2. Hydroxybutyric.acid	0.1041	0.2291	0.45	0.6495
*** P < 0.001, ** P < 0.01, * P < 0.05

## Sheet: Table S10
Table S10 Pathway analysis of 21 jejunal metabolites identified in NE birds treated with CP isolates with toxin genes combinations
Pathway	Total Metabolites	Hits	P-value	Impact	FDR
Arginine biosynthesis	13	3	0.00056218		0.027903
Glyoxylate and dicarboxylate metabolism	32	4	0.00069757	0.08974	0.027903
Arginine and proline metabolism	36	4	0.0011032	0.1799	0.029417
Valine, leucine and isoleucine biosynthesis	8	2	0.0046721	0.39535	0.075353
Glutathione metabolism	28	3	0.0056514	0	0.075353
Alanine, aspartate and glutamate metabolism	28	3	0.0056514	0.10514	0.075353
Glycine, serine and threonine metabolism	34	3	0.0097983	0.11378	0.11198
Histidine metabolism	16	2	0.01876	0.51302	0.1876
beta-Alanine metabolism	21	2	0.031523	0.40983	0.28021
Phenylalanine, tyrosine and tryptophan biosynthesis	4	1	0.053268	0	0.42614
Cysteine and methionine metabolism	33	2	0.071937	0.5	0.52318
Nitrogen metabolism	6	1	0.07888	0.1263	0.52587
Phenylalanine metabolism	8	1	0.10383	0	0.62362
Tyrosine metabolism	42	2	0.10913	0	0.62362
Biotin metabolism	10	1	0.12814	0.16435	0.68343
D-Amino acid metabolism	15	1	0.18621	0	0.87627
Butanoate metabolism	15	1	0.18621	0	0.87627

[truncated: 1 more sheets: Table S11]
